# Supplementary material for: [Cu(NN1)2]ClO4, a Copper (I) Complex as an Antimicrobial Agent for the Treatment of Piscirickettsiosis in Atlantic Salmon
Source: Int J Mol Sci. 2024 Mar 26;25(7):3700. doi: 10.3390/ijms25073700 (PMC11011784; doi:10.3390/ijms25073700)
Supplement: Supplementary file 1 [file ijms-25-03700-s001.zip]

Archive with 1 entries (1 files):
- ijms-2879499-supplementary.xlsx
