# Supplementary material for: [Cu(NN1)2]ClO4, a Copper (I) Complex as an Antimicrobial Agent for the Treatment of Piscirickettsiosis in Atlantic Salmon
Source: Int J Mol Sci. 2024 Mar 26;25(7):3700. doi: 10.3390/ijms25073700 (PMC11011784; doi:10.3390/ijms25073700)
Supplement: Supplementary file 1 [file ijms-25-03700-s001.zip › ijms-2879499-supplementary.xlsx]

## Sheet: Hoja1
	Gene	Sequence	Ta
	EF1-α	F: GGGTGAGTTTGAGGCTGGTA	60°C
		R: TTCTGGATCTCCTCAAACCG	60°C
	TNF-α	F: AGGCTTTTTCCCAGGGC	60°C
		R: GAGTCCGAATAGCGCCAA	60°C
	IFN-γ	F: CCGTACACCGATTGAGGACT	60°C
		R: GCGGCATTACTCCATCCTAA	60°C
	IL-12	F: TGGAGAATACAGCTGCTGGG	60°C
		R: GTTCAAACTCCAACCCTCCA	60°C
	TGF-β	F: AGCTCTCGGAAGAAACGACA	60°C
		R: AGTAGCCAGTGGGTTCATGG	60°C
	IL-1β	F: CCCCATTGAGACTAAAGCCA	60°C
		R: GCAACCTCCTCTAGGTGCAG	60°C
	Perforin	F: CCAGTGGCTCTTCTGTGGAG	60°C
		R: AACTTGGGCTGGCCAGATAC	60°C
	Lysozyme	F: ACAGCCGCTACTGGTGTGACG	60°C
		R: CACGTAGGACCTCAGGTCCTGA	60°C
	cd4	F: CAGACTGGAGGACTTCAAATCC	60°C
		R: TGTTTCTGGGGACTAAGCCA	60°C
	16S P. salmonis	F: AGGGAGACTGCCGGTGATA	60°C
		R: ACTACGAGGCGCTTTCTCA	60°C
